# Supplementary material for: Sensitization of Antibiotic-Resistant Gram-Negative Bacteria to Photodynamic Therapy via Perfluorocarbon Nanoemulsion
Source: Pharmaceuticals (Basel). 2022 Jan 27;15(2):156. doi: 10.3390/ph15020156 (PMC8878207; doi:10.3390/ph15020156)
Supplement: Supplementary file 1 [file pharmaceuticals-15-00156-s001.zip]

Archive with 1 entries (1 files):
- pharmaceuticals-1550006-supplementary.pdf
